# Supplementary material for: Anandamide-Modulated Changes in Metabolism, Glycosylation Profile and Migration of Metastatic Melanoma Cells
Source: Cancers (Basel). 2022 Mar 10;14(6):1419. doi: 10.3390/cancers14061419 (PMC8946642; doi:10.3390/cancers14061419)
Supplement: Supplementary file 1 [file cancers-14-01419-s001.zip]

Archive with 1 entries (1 files):
- cancers-1608567-SI.pdf
